# Supplementary material for: Validation of diagnostic screening test for pharmacogenomic targets for thiopurine drugs in indian pediatric acute lymphoblastic leukemia patients
Source: Front Pharmacol. 2025 Dec 8;16:1714797. doi: 10.3389/fphar.2025.1714797 (PMC12722899; doi:10.3389/fphar.2025.1714797)
Supplement: Supplementary file 2 [file Table1.xlsx]

## Sheet: Sheet1
S. No.	Sample ID	BSA (m2)	CBC							Highest WBC	Blast (%)	LFT/KFT											Total Protein	PCT	LDH	Serum LDH	Organmegaly			Extramedullary disease	Immunology Type (T-ALL, B-ALL or Mixed)	Risk group	Bone marrow studies	Cytogenetics				CNS disease at diagnosis	MRD Status	Skin disease	Lymphadenopathy	PET-CT Study (if performed)	Alive/expired
			TLC	HB	PLT	NEU	LYM	MON	ANC			S. BIL	ALB	SGOT/SGPT	ALP	BUN	CREAT	Sodium	Potassium	Calcium	Uric Acid	Chlorine					Size of liver	Size of spleen	Size of lymph nodes					Flow cytometry	FISH panel	Karyotyping	Molecular panel
1	AS1																															NA											expired
2	AS2	0.8	1780	8	34k	2	31	2	70	59000		0.6	2.9	207/304	160	5.1	0.5	139	4.5	7.9	2.9	108	4.8	3.88	304		2 cm BCM	5 cm BCM	Multiple B/C cervical LN +ve	No	B-ALL (CALLA)	IR		CD19,CD-34,CD38,CD45, HLADR,Tdt Positive 75% Blast	Negative	46,xy(05)	Negative	Negative	Negative				Alive
3	AS3	0.63	2520	9.9	17k	12	72		90	6240	0.16	0.4	3.7	18/15	86	18	0.37	134	4.2	8.3	2.4	102	5.4		115	236	NP	NP	Non Bulky	No	B-ALL	HR	B-ALL	CD19/cd10/cd34/hla-dr/ cd38-Positive	Negative	Negative	Negative	NO	Positive	Pallor, Edema (Face)	Yes (Cervical and Fenocal )	Ultrasound-Reduced paranchymal echotexture of liver	Expired
4	AS 4	0.91	9040	12.7	312k				7710	10590		1.3		70/106	174	24.1	0.64	130	4.9	9.1	3.2	103			356	818	NP	No	Non Bulky	No	T-ALL	HR	Not involved C Blasts	CD20/CCD3/CD8/CD4/ CD5/CD2 Positive				Negative					Alive
5	AS5	1	2900	8.5	388k				1260	10880		0.7		38/86	154	22.4	0.75	135	4.7	8.8	2.6	102	6.6		235	818	NP	No	Mediastinal, axillary, RP CN	Mediastinal Widening	T-ALL	HR	Not Done	CCD3/CD4/CD5/CD2/ CD117/CD38 Positive		46,xy,del(9)(p10),odd(21), (p10)(17)46,xy(03)		Negative	Negative
6	AS6	1.4	5690	11.6	140k	1.56	61.97	0.6	1190			0.5	4.5	20/39	219	4	0.52	142	4.5	8.6	1.4	113		1.5	266						T-ALL	HR											Alive
7	AS7	0.56	2680	8.7	98k	67	26	5	1260	8000		0.8	3.9	31/39	303	3.1	0.56	140	4.5	8	3.9	115	6.7	6.49	300	710	5 cm BCM Non bulky	3-4cm BCM Non bulky		No	B-ALL	IR		CD19/CD10/CD20/CD22/ CD34/CD38/CD45-positive	Negative	57-56,xx,+x,+x,+4,+6+10, +14,+17,+18,+21,+21(cp05)/46, xx(15)	Negative	Tromatic	Negative				Alive
8	AS8	0.91	2900	8.9	54K	40	24	3	1370	4650	0.3	0.5	4.4	27/36	227	10.5	0.24	139	4.4	6.8	3.4	106	7.2		430	818	2cm	np	no	No	B-ALL	HR	PS-pancytopenia with > 30% blast BMA - >70% blast	CD19/CD10/CD20/CD13/ HLA-DR/CD38 Positive	Positiive for TCR3/PBX1 +(1;19)	46,xx,+(5;6;8)(a/3+a/13;2/22) del(6)(a/13),del(19)+(1;19) (a/23;p13.3)(07)/46,xx(03)	Positive (E2A-PBx1) +(1;19)(a23;p13)	Traumatic (No blasts)					Alive
9	AS9	0.56	3120	7.1	132k	63	32	3	660	9370	<1%	1.2	3.5	43/37	432	6.8	0.2	137	4.8	8.3	1.6	109	6.1	0.2	201	317	7 cm	6 cm	no	bone	B-ALL	HR	B-ALL	Positive for CD19,CD10, HLA-DR,CD58,CD38,CD81, CD27,CD9,CD184	Negative	46,xx(15)	Negative	Negative	Positive	Pallor	Positive	No medistinial lymphadenopathy	Alive
10	AS10	0.61	1230	10	39k	14	72	4	310	135720	58 %	0.7		28/59	217	7.4	0.58	141	4.8	6.7	3.8	107	5.8	0.00046	818		11.5 cm	8 cm	no	no	B-ALL	IR	B-ALL	CD19/CD10/CD20/CD22/ CD38/CD45 Positive CD19/CD10/CD20/HLADR/ CD38 Positive	Positive for t(1;19) TCF3/pbx1 fusion signal was detected in 87% cells	46,xy,der(19)t(1;19) a(23;p13.3)(05)46,xy(03)	Negative		Negative				Alive
11	AS11	0.54	5970	9.2	218k	9	72	11	2860	5690	05 %	1.4	4.9	28/15	243	3.1	0.27	143	5.2	9.4	4.1	115	6.9		244	188	3 cm BCM	Np	No	No	B-ALL	SR	B-ALL	CD19/CD10/CD22/CD34/ CD38/CD45 HLADR Positive	Negative	47, XY, t(1:12)(q21:24)	negative	negative	Positive- post induction Negative- post consolidation				Alive
12	AS12	0.53	8250	10.4	26k	6	26	2	640	1,26,000	0.6	0.6	4.6	49/51	135	16.8	0.23	141	3.8	9	2.4	114	6.5		409		no	no	no	no		HR	B-ALL	CD19/CD10/CD20/CD22/ CD38/CD45/HLADR/TDT POSITIVE	NEGATIVE	46,XX(05)	Negative		Positive (>0.07%)				Expired
13	AS13	0.4	4760	9.5	153k	33	60	7	2820	11190	0.39	0.6	4.8	24/21	254	12.3	0.29	141	4.8	8.5	4	113	6.3		254	660	3 cm	6cm	no	No	B-All	HR	B-ALL	CD19/CD10/CD22/CD38/ CD45/HLADR/TdT Positive	NEGATIVE	46,xx(15)	Negative	Negative	Negative				Alive
14	AS14	0.6	5190	10.3	216k	12	41	3	3290	219170	0.44	0.7	4.8	13/22		19.1	0.39	135	4.1	9.4	2	102	6.7	0.0004	367	>818	4 cm	9 cm	Yes axillary cervical /inguinal/bilateral	No	T-ALL	HR		CD1a/CyCD3/CD4/CD5/ CD7/CD8/CD10/CD34/ CD38/CD45 Positive		46,xy(05)		Negative	Positive				Alive
15	AS15	1.05	6140	9.7	390k	38	38	1	4540	15810	0.21	1.5	3.4	33/21	361	13.5	0.28	135	4.2	9.8	2.7	99	5.5	0.83	132	696	10-12cm BCM	12.5 cm	B/L cervical	NA	B-ALL	HR	Blast 68%	CD19/CD10/CD20/CD22/ CD34/CD45/HLADR Positive	Negative		Negative	Negative	Positive				Alive
16	AS16	0.92	7040	9	36k	9	69	1	6250	151000	0.21	1.5	4.5	69/84	198	8.6	0.35	138	3.1	8.8	1.8	100	6.9	0.94	320	>818	NP	NP	Multiple LNS+Cervical	No	B-ALL (CALLA)	HR		CyCD3/CD5/CD7/CD8/ CD1a/CD10/CD45/tdt Positive	Low positive for heterozygous 9p21	46,XY(20)		Negative	Positive				Alive
17	AS17	0.97	3050	7.4	157k	6.4	90.5	3	2290	172100		1.4	4.3	33/41	209	20	0.27	136	4	9	1	103	5.9	0.14	676	818	8 cm	7 cm	4x3 cm, 4x4 cm	N0	T-ALL	HR		CD1a,CD3,CD4,CD5,CD7 CD8,CyCD3,CD38,CD45 Tdt Positive				Negative					Alive
18	AS18	1.26	4000	6.3	24k				170	283030	0.06	1.1	3.7	10/93	200	12.5	0.44	130	4.4	8.2	2.2	104	5.3		65	653	3 cm BCM	NP	NP	NP	B-ALL	IR											Alive
19	AS19	1.36	8500	6.9	35k	9	79	5	210	35160	0.07	1.1	3.6	14/26	167	28.1	0.62	140	4.5	8.3	2.5	112	6.7	0.01	474	>818	4 cm	4 cm	Cervical LN (+), Axillary LN (+), 1.5x1.5 cm	No	B-ALL	IR	BMA Blasts - 80%	CD19,CD10,CD22,CD34, CD38,CD45,HLADR, TdT - Positive	Negative	49,XY,+X,t(2;14)(p11;q32), del(6)(q21q25),+8,+16(05)		Negative					Alive
20	AS20	0.7	2240	8	34k	1	86	3	60		0.1	0.7	4	32/81	145	11	0.35	143	3.6	8.3	2.3	110	6.4	1.26	228	818	6cm (upto umbrical) bulky	3cm (B/L cervical lingual)		Yes	B-ALL	IR		Positive- CD19/10/22/33/34/38/45 HLA-DR, TdT	Positive t (12;21) TEL-AML1 (ETV6/RUNX1)	45,XY [02]	Positive- t(12;21)(p13;q22)		Positive	pallor
21	AS21		470	6.3	5k	3	93	4	80		0.1	5.3	63	63/29	141	35.2	0.39	157	1.8		2.8	123				622					B-ALL	HR											Expired
22	AS22	0.7	4500	7.5	11k	2	47	3	50	123310	0.5	1.5	3.9	13/27	280	15.3	0.27	130	3.2	8.4	2.1	103	7.3	0.41	124	>8.8	2 cm	2 cm	0.5 cm	NO	B-ALL	HR		CD19,CD10,CD22,CD34, CD38,CD45,HLADR,TdT Positive			TEL-AML1 t(12;21)(p13;q22) Positive	Negative					Alive
23	AS23	0.81	3070	9.1	51k	7	39	2	1180		0.08	0.7	5.2	41	107	5.7	0.43	140	4.2	9	9.5	107			11341		12.6 cm	14 cm echotexture		no	B-ALL	HR		Positive- CD10/34/19/20	negative	46, XY	TCF3-PBX1 Positive	Positive- induction negative- consolidation				Hepatosplenomegaly gall bladder Edema	Alive
24	AS24	0.98	280	8.6	45k	5	9	2	190	112490	0.76	1	2.8	39/27	149	28.2	0.56	160	3.6	8.4	2	120	6.4		552	>818				no	B-ALL	HR		CD19,CD10,CD22,CD33, CD34,CD45,HLADE Positive	Positive for t(9:22)		BCR ABL1 (minor/micro) t(9,22)(q34;q11) Positive						Expired
25	AS25	0.51	1610	7.2	19k	3	80		330	32260	0.17	1	3.5	20/27	290	10	0.31	135	3.2	7.4	1.9	106	5.4	6.2	273	163	3 cm	3 cm			B-ALL	IR		CD19,CD10,CD22,CD34, CD38,HLADR,tDT POSITIVE			Negative	Negative					Alive
26	AS26	0.42	2490	7.5	87k	31	61	6	1520	312390	0.02	0.9	4.8	31/69	216	21.8	0.3	142	4.3	6.9	2.7	112	7.4	0.022	376	>818	7 cm BCM	7 cm BCM		No	B-ALL	IR	Not Done	CD22,CD19,CD10,CD38, CD45,HLADR Positive			t(1;19)(q23;p13) Positive						Alive
27	AS27	0.51	2640	9	41k	7	91	1	190	8990	0.01	0.9	5	28/20	177	19.3	0.34	134	5.3	10.2	2.1	105	8		290	390	7 cm	6 cm	Large multiple B/L in Cervical region	No	B-ALL	IR					Negative	Negative					Alive
28	AS28
29	AS30	0.59	1430	8.7	21k	4	81	4	110	28000	0.11	0.6		96/94		13.4	0.29	139	3.9	8.7	4.3	104		0.15	333	384	5cm BCM, LS- 11cm	2cm BCM	B/L <1cm inguinal felt <1cm	yes	B-ALL (CALLA)	HR		positive- CD19/20/22/34, HLA-DR									Alive
30	AS32		6.9k	9.4	20k				1070			0.6		45/25	345	12.5	0.3	138	4.1		2.5	110		0.37	266						B-ALL	HR											Alive
31	AS33		330	10	47k	5	35	1		47000	0.55	1.2		26/72	103	36.2	0.42	128	4.7	82	4.8	100	6.6	1.95	653	818				no	B-ALL (CALLA)	HR		Positive- CD19/20/10/22/79a, HLA-DR	negative	negative	negative	Negative					Alive
32	949	0.58	10100	10.1	234k	72	20	5	1850		0.4	0.8		38/37		12.8	0.17	138	5.3	10.2	2.8	102	13.1	<0.1	191		3cm, soft	N.P.	Equal and clear		B-ALL	IR	Bone marrow in morphological remission no blast seen	Positive- CD19, CD10, CD22, CD79a, CD58, CD81, CD123, CD34, CD45, CD38, CD58	Low Positive -TEL-AML1	46, XX [6]	Negative for BCR-ABL1	Conscious, oriented, no focal deficit	Negative				Alive
33	385		510	7.9	8000	28	65	3			4% (ABC- 20 cell/cumm)																				B-ALL	HR		Positive- CD19/20/10/CyCD79a SCD22, HLA-DR, CD34									Expired
34	734	0.5	10619	5	75k	1	36		2.25		60% (irregular nuclear membrane)																7 cm, spam	not palpable, 8 cm on USG		NO	B-ALL	SR	B-ALL	Positive- CD19/10/34/cCD79a, HLA-DR	not detected	not detected	Negative	Neutropenia	Negative		Yes (Level 1A,1B, 2,3, 4, on Right) Pancytopenia severe anemic	Multifocal area of consolidation in both lungs	Alive
35	742	0.78	1810	9.7	24k				150	640	0.22	4.2		2025-08-17	154	77				8.1	1.5		7	0.013	253		14.5 cm	9.9			CALLA B-ALL	HR		Positive- CD19/38/34/20/10, HLA-DR	negative	negative	negative		Negative	pallor		Hepatosplenomegaly altered lliver exhotexture	Alive
36	723		8200	9.1	27k	6	67	3	510		0.22	0.5		57/21	178	19	0.2	133	4.2								4cm palapted below costal margin, Spam- 11cm	palpated 3 cm along axis below costal margin			CALLA B-ALL	HR	85% blast	Positive- CD19/10/34/38/20, HLA-DR	negative	negative	negative			pallor	NO		Alive
37	408		1680	7.7	41k				0.61																		2cm	NP			BCP-ALL (CALLA)	SR	BM in morphological remission	Positive- CD10/34/19/79a, HLA-DR	negative	Hyperdiploidy 56,XX, +5+6+8+8 +10+14,17, 46,XY+18+21	negative		NEGATIVE				Alive
38	527	0.6	1330	11.1	22k				230	337		1.7		198/218	315	28	0.3	134	3.5	7.8	3			0.97	217		6cm, BCM (R), Spam (8cm)	NP			CALLA T-ALL	HR	BM in morphological remission, megaloblastic anemia	Positive- CD10/19/7/5/34/38/33				febrile neutropenia		pallor	yes (axillary lymph node, inguinal lymph node)	Hepatosplenomegaly, abdomen lymphoadenopathy	Alive
39	875	0.89	2390	11.5	112k	44	44	9	1810			0.6		27/15	269	7.9	0.4	144	2.9			116										HR
40	747	0.94	1850	10.9	10k																										CALLA+ B-ALL	IR		Positive- CD19/10/79a/34			positive t9:22 (BCR-ABL)						Alive
41	473		4400	10.8	11k	8	80	4	390		0.1																12.46cm	6.5cm			B-ALL (CALLA)	IR		Positive- CD19/34/38/10, HLA-DR	Negative	54, XY,+6+10+14+15+16+21+21[15]	Negative		positive		YES	cervical, multiple	Alive
42	802	0.54	1710	7.5	54k	69.6	18.3	8		4.55	0.28	0.5		2025-12-25	120	5.4	0.3	139	5	9.1	2.5	117		<0.1	174						B-ALL	HR		Positive- CD19/10/22/34/38/45, HLA-DR	Negative		Negative	febrle neutropenia	positive				Alive
43	941	0.6	4700	6.8	40k	8	66	1			0.1	0.4		63/91		2.8	0.28	137	3.9					negative							B-ALL	IR		Positive- CD10/19/34/79a, HLA-DR	Negative	46,XY, -9 +(12)(q24.3),+ mar [10]	Negative		Negative	pallor, jaundice	no	subcentric lymph nodes, edentous GB wall	Alive
44	365	1.01	2100	9.9	135k	65	30	2	50		No blast seen	2.1		25/29	488	14.6	0.2	118	3	8.9	3			0.26	240						B-ALL	HR		Positive- CD20/10/19/34, HLA-DR		55, XY, +2, +4, +5, +6, t(9;22)(q34 ;q11.2), +14,+17,+21,+21 [15]	positive t9:22 (BCR-ABL)		Negative				Alive
45	541		2860	10.4	59k	29	65	2	5820		0.04																				B-ALL	HR			Negative	46, XY (Normal)	Negative		Negative	pallor, icterus	No		Alive
46	432		5090	9.7	15k	14	80	3		neutropenia	0.03			2025-10-13	79	20															B-ALL (CALLA)	SR		Positive- CD19/10/34, HLA-DR					Positive		No		Alive
47	577	0.6	2180	7.8	6k	15	80	2			0.03	0.4		29/14	104	12.6	0.18	140	4.3	10	5.1	317					11.5 cm (BCM)	7.8 CM (BCM)			B-ALL (CALLA)	SR		Positive- CD34/10/79a/22	negative	46, XY [05]	Negative		Negative	pallor	yes (B/L ingunal LN, moblie, smooth)	mild hepatosplenomegaly minimal bowel free	Alive
48	415		8600	9	17k	14	82	1	160		0.03	0.5		26/34	109	13	0.4	133	4.3	9.4	1.1	97	7		213		13.2cm (enlarged)	8.1 cm		no	B-ALL (CALLA)	SR		Positive- CD19/38/10, HLA-DR			ETV6;RUNX1 t(12;21)(p13;q11)	Febrile neutropenia	Negative			no	Alive
49	817	0.739	6050	10.5	22k	5	79	16	1630		30% (2781, 0-1 nucleoli)	0.4		2025-11-22	145	30	0.3	135	4.2		2.9						15.7 cm	12cm		no	B-ALL (CALLA)	HR		Positive- CD10/19/34/HLA-DR/79a	negative	negative	negative		End ind- positive End consolid- negative	edema		Hepatomegaly, spleenomegaly, bilateral epidiymo orchitis with funniculitis	Alive
50	710		7250	9.2	80k	40	41	6	4100		0.11	0.4		30/30	160	19	0.2	135	4.5	9.3	1.3			<0.5			2.5 cm (BCM)				B-ALL (CALLA)	IR		Positive- CD19/10/29/34/38, HLA-DR	negative	negative	negative	Febrile neutropenia	Negative				Alive
51	507	0.6	4400	8.3	434k	63	31	4			0.05	0.9		86/88	218	5	0.1	139	3.5		5.9		4.7	<0.1			5cm -BCM	12 cm- BCM		Mediastinal Widening	T-ALL	IR		Positive- CD7/5/3/38/34/1a	negative	negative	negative	meningitis	Negative	pallor	yes (submandibular lingual LN)	spleenomegaly, B/L testis in morphology	Alive
52	233	0.7	5700	9.1	22k	38	45	2	2010		0.14	0.6		27/24	239	2.7	0.4	141	4.6	9.8	4.5			0.26	263		15cm - enlarged	16cm -enlarged		no	B-ALL (CALLA)	HR		Positive- CD19/10/38/34/HLA-DR/ 79a	negative	46, XY [20]	negative	Febrile neutropenia	End ind- positive End consolid- negative	pallor	yes	Hepatosplenomaegaly bowel sound	Expired
53	97	0.6	600	10	253k	15	65	5	1050		0.01	1.3		12/14	167	48.6	0.28	136	4.8		10.7	105		13	239	403	14cm	7.4cm		no	B-ALL (CALLA)	IR		Positive- CD19/123/73/10/38/19 /22, HLA-DR	negative	negative	negative	Febrile neutropenia	Negative		yes (lnquanal lymph node)	Pulmonary & angioinvasive aspergillus, hepatosplenomegaly	Alive
54	473	0.6	640	9	13k				30	62700		0.8		31/43	150	19	0.32	135	4.3		2.7	106			315	304	2 (Non bulky)	2 (Non bulky)	5 (Bulky)	No	B-ALL	IR		Positive for - CD-19/ 34/10/79a/20/123 HLA-DR, CD 38/58/184/81	Negative for t(9:22), t(12:21), t(9:19)	54,xy,+x,+5,+6,+10, +14,+17,+21,+21(02)/46, xx	Negative	No	Positive				Alive
55	411	0.55	5790	10.5	507k	2	88	2	2770		0.08	0.5		26/73	160	5.4	0.26	142	4.1	8.1	2.4	107			369	559	3 cm non bulky	2cm non bulky		No	B-ALL (CALLA)	IR		Positive- CD 19/10/20/38, HLA-DR	negative	46, XX,+ (1;12)(q42;P13)[20]	Negative		negative				Alive
56	604	0.68	4890	10.9	102k	3	16	1	2250		0.12	1.4	7.8	100/93	430	12	0.1	133	42	8.7				0.41	351						B-ALL (CALLA)	IR		Positive- CD 19/20/34/10	negative	negative	negative	febrile neutropenia	negative				Alive
57	692	1.45	1600	9.8	40k	1	80	17	640		0	0.5		34/15	81	33	0.4	139	49	9.8	2.2			5.11							T-ALL	HR		Positive- CD3/5,tdt, LCA	negative	negative	negative	febrile neutropenia	negative			left side pleural effusion, mesentric and retro pritoneal, collapsed lung	Alive
58	402	0.5	6400	12	80k				3810		0.1			41/29	129	14.5	0.25	137	4.14								14cm enlarged	11.7 enlarged			B-ALL	SR		Positive- CD 20/10/19/79/HLA-DR	negative	negative	negative	no	Positive	no	yes (submandibular axillary, cervical)	hepatosplenomegaly	Alive
59	18	0.63	1830	10.7	99k	5	90	2	4200		0.01	0.7		19/28	222	12	0.22	139	4.6	8.8	2.1	111		0.32	236		12.7 cm enlarged	9cm mid enlarged		no	B-ALL (CALLA)	SR		Positive- CD 19/10/79a/34, HLA-DR	negative	hyperdiploidy (trisomy 21)	negative		negative			hepatosplenomegaly bilateral renomegaly	alive
60	191		5560	9.4	33k	4	85	1		82k (leucocytosis)	0.1																	13.3 enlarged			B-ALL (CALLA)	SR		Positive- CD19/10/38/HLA-DR	positive - ETV6-RUNX1	negative	Positive- ETV-RUX1		negative		Yes (cervical LA)	Hepatosplenomegaly	Alive
61	224		1050	10.7	47k	26	65	2			0.07																				B-ALL	SR		positive- CD 19/10/20/79a/34, HLA-DR	Negative	Negative	Negative		negative				Alive
